# Supplementary material for: A Scoping Review of Trends in Atmospheric Pollution Research in Uganda (1990–2025)
Source: Toxics. 2026 Jun 23;14(7):542. doi: 10.3390/toxics14070542 (PMC13416714; doi:10.3390/toxics14070542)
Supplement: Supplementary file 1 [file toxics-14-00542-s001.zip]

Archive with 1 entries (1 files):
- toxics-4333352-supplementary.pdf
